# Supplementary material for: Functional Assessment of a New PBX1 Variant in a 46,XY Fetus with Severe Syndromic Difference of Sexual Development through CRISPR-Cas9 Gene Editing
Source: Genes (Basel). 2023 Jan 20;14(2):273. doi: 10.3390/genes14020273 (PMC9956894; doi:10.3390/genes14020273)
Supplement: Supplementary file 1 [file genes-14-00273-s001.zip]

Archive with 14 entries (14 files):
- Figure S1.png
- Figure S10.png
- Figure S11.png
- Figure S2.png
- Figure S3.png
- Figure S4.png
- Figure S5.png
- Figure S6.png
- Figure S7.png
- Figure S8.png
- Figure S9.png
- Supplemeantary Table S1.xlsx
- Supplemeantary Table S2.pdf
- Supplemeantary Table S3.xlsx
