# Supplementary material for: Functional Assessment of a New PBX1 Variant in a 46,XY Fetus with Severe Syndromic Difference of Sexual Development through CRISPR-Cas9 Gene Editing
Source: Genes (Basel). 2023 Jan 20;14(2):273. doi: 10.3390/genes14020273 (PMC9956894; doi:10.3390/genes14020273)
Supplement: Supplementary file 1 [file genes-14-00273-s001.zip › Supplemeantary Table S1.xlsx]

## Sheet: Feuil1
Primer or sequence name	Sequence	Note
Primers for PBX1 exon 3 gDNA seq
F	tggaacaaagcaagtccctcct	Designed with Benchling tool
R	aggtggttctggttacCTGCTC
PBX1 primers for RT-qPCR
F1	CATGCTGTTAGCGGAAGGC	PrimerBank ID: 326320046c1
R1	CTCCACTGAGTTGTCTGAACC
F2	GACAACTCAGTGGAGCATTCA	PrimerBank ID: 326320046c2
R2	CTCTCGCAGGAGATTCATCAC
Primers for PBX1 site-directed mutagenesis
F	GCATGTTGTCCAGCTGCATCAGCTGGGGG	For PBX1-320G>A mutation
R	CCCCCAGCTGATGCAGCTGGACAACATGC
Sequences for CRISPR-KD sgRNA
sg-RNA-1-F	CACCGATCAGACAAATCTACCATA
sg-RNA-1-R	AAACTATGGTAGATTTGTCTGATC
sg-RNA-2-F	CACCGACAACATGCTGTTAGCGGA
sg-RNA-2-R	AAACTCCGCTAACAGCATGTTGTC
sg-RNA-3-F	CACCCATCCGCTCAATCTCCTTTG
sg-RNA-3-R	AAACCAAAGGAGATTGAGCGGATG
PBX1 siRNA sequence
	GCGACAGAAAUCCUGAAU AAUAUUCAUUCAGGAUUU	IDT : 230285610
RT-qPCR primers for PBX1 target genes
CCND1-RT-qPCR-F	GCTGCGAAGTGGAAACCATC	PrimerBank ID: 77628152c1
CCND1-RT-qPCR-R	CCTCCTTCTGCACACATTTGAA
PKNOX1-RT-qPCR-F	ATAGACAGCTATCAAGATGGGCA	PrimerBank ID: 37595549c1
PKNOX1-RT-qPCR-R	GCATCGGGTTCAGAGCAGTTT
MEIS1-RT-qPCR-F	GGGCATGGATGGAGTAGGC	PrimerBank ID: 45006902c1
MEIS1-RT-qPCR-R	GGGTACTGATGCGAGTGCAG
MEOX1-RT-qPCR F	AATGAGACAGAGAAGAAATCATC	Designed with Benchling tool
MEOX1-RT-qPCR R	GAGTCAGGTAGTTATGATGGG
FZD2-qPCR-F	GTGCCATCCTATCTCAGCTACA	PrimerBank ID: 313851098c1
FZD2-qPCR-R	CTGCATGTCTACCAAGTACGTG
ZHX2-qPCR-F	GGTTCGGACATCACAAGTAGTAG	PrimerBank ID: 63079684c1
ZHX2-qPCR-R	GGTGTGCCGATTCCTTTCTCT
AR-qPCR-F	CCAGGGACCATGTTTTGCC	PrimerBank ID: 349501065c1
AR-qPCR-R	CGAAGACGACAAGATGGACAA
Nfe2l1-qPCR-F	CATTCTGCTGAGTTTGATTGGGG	PrimerBank ID: 189181670c1
Nfe2l1-qPCR-R	TTGTGGAACTGGGTCTGAGTAT
