# Supplementary material for: Functional Assessment of a New PBX1 Variant in a 46,XY Fetus with Severe Syndromic Difference of Sexual Development through CRISPR-Cas9 Gene Editing
Source: Genes (Basel). 2023 Jan 20;14(2):273. doi: 10.3390/genes14020273 (PMC9956894; doi:10.3390/genes14020273)
Supplement: Supplementary file 1 [file genes-14-00273-s001.zip › Supplemeantary Table S3.xlsx]

## Sheet: Feuil1
	Relative density (PBX1a)	Relative density (PBX1b)		Relative density (PBX1a)	Relative density (PBX1b)		Relative density (PBX1a)	Relative density (PBX1b)
HEK WT	1	1	HEK WT	1	1	HEK WT	1	1
sgRNA_1_1	0	0	sgRNA_1_23	0.430926	0.281862	sgRNA_2_3	3.53497	0.44232
sgRNA_1_2	0.505145	0.150445	sgRNA_1_26	0.121357	0.0347326	sgRNA_2_4	1.50057	0.895858
sgRNA_1_3	0.586728	0.0814543	sgRNA_1_27	0.271653	0.0465322	sgRNA_2_5	2.44077	2.0492
sgRNA_1_5	0.479975	0.20981	sgRNA_1_28	1.32841	0.0325814	sgRNA_2_8	2.68362	0.89355
sgRNA_1_6	0.754134	0.513792	sgRNA_1_29	0.101865	0.0439374	sgRNA_2_10	0.356341	0.432903
sgRNA_1_7	0.526743	0.100515	sgRNA_1_32	0.287151	0.0167529	sgRNA_2_11	1.85028	0.278866
sgRNA_1_8	3.24325	0.828125	sgRNA_3_1	0.485654	0	sgRNA_2_12	3.55396	3.37658
sgRNA_1_11	1.57884	0.0206781	sgRNA_3_3	0	0	sgRNA_2_13	7.23189	4.48579
sgRNA_1_12	1.06204	0.757228	sgRNA_3_5	0	0	sgRNA_2_14	1.27655	0.359056
sgRNA_1_13	1.88623	0.814995	sgRNA_3_6	0.186426	0.00571333	sgRNA_2_17	0.669815	0.231597
sgRNA_1_14	1.74221	0.182018	sgRNA_3_7	0.181589	0.0109028	sgRNA_2_18	3.01662	1.21162
sgRNA_1_15	0.395712	0.0730095	sgRNA_3_9	0.0645969	0	sgRNA_2_19	1.17206	0.551845
sgRNA_1_16	0.0401961	0.399249	sgRNA_3_10	0.0548508	0.0152385	sgRNA_2_22	4.49226	0.366164
sgRNA_1_18	0.0442629	0.149378	sgRNA_3_11	0.113471	0.0175267	sgRNA_2_25	0.7123	0
sgRNA_1_19	0.0654387	0.147406	sgRNA_3_12	0.436605	0.00726081
sgRNA_1_20	0.56131	0.103633	sgRNA_3_13	0.525181	0
sgRNA_1_21	0.707664	0.486886	sgRNA_2_1	0.145039	0.0146582
sgRNA_1_22	0	0.128506	sgRNA_2_2	0.119324	0
